# Supplementary material for: Diagnostic Performance of Universal Transport Medium for Viral Polymerase Chain Reaction in Aqueous Humor Samples of Suspected Viral Uveitis: A Pilot Methods Study
Source: Int J Mol Sci. 2025 Oct 16;26(20):10091. doi: 10.3390/ijms262010091 (PMC12564773; doi:10.3390/ijms262010091)
Supplement: Supplementary file 1 [file ijms-26-10091-s001.zip › File S1.xlsx]

## Sheet: code
Sex code	1 = male, 2 = female
Dx category	1 = keratitis/endotheliitis 등 각막 병변, 2 = ant uveitis, 3 = retinitis/post uveitis, 4 = panuveitis, 5 = ARN, 6 = other
Med code	1 = UTM, 2 = test tube

## Sheet: data
Diagnostic Performance of Universal Transport Medium for Viral Polymerase Chain Reaction in Aqueous Humor Samples of Suspected Viral Uveitis: A Pilot Methods Study
Chungwoon Kim, Yoo-Ri Chung, Ji Hun Song, Young Joon Choi, and Hae Rang Kim
Department of Ophthalmology, Ajou University School of Medicine, Suwon, Korea
File S1. Data of included patients
Patient No.	Sex	Age	Diagnosis (Dx)	Dx category	Date of exam	Medium	Clinician	HSV (0=neg, 1=pos)	VZV (0=neg, 1=pos)	CMV (0=neg, 1=pos)	EBV (0=neg, 1=pos)	Rubella (0=neg, 1=pos)	Viral load (IU/mL)	IOP (mmHg)	KP (0=no, 1=yes)	AC cell (0=no, 1=yes)
1	M	77	CMV vasculitis	Posterior	2024-06-27	UTM	Post seg	0	0	1			85500	9	1	1
2	M	63	Hypertensive ant uveitis	Anterior	2024-02-20	UTM	Post seg	0	0	1			375	13	1	1
3	M	60	Hypertensive ant uveitis	Anterior	2022-04-26	UTM	Post seg	0	0					31	1	1
4	M	62	Hypertensive ant uveitis	Anterior	2024-01-26	UTM	Post seg	0	0	1			5380	7	1	1
5	F	65	CMV retinitis	Posterior	2023-11-29	UTM	Post seg	0	0	1			48200	18	1	1
6	M	54	CMV endotheliitis	Anterior	2023-08-11	UTM	Ant seg	0	0	1			258	10	1	1
7	F	51	CMV endotheliitis	Anterior	2023-05-12	UTM	Ant seg	0	0	1			2030	12	1	1
8	M	53	Hypertensive ant uveitis	Anterior	2024-10-29	UTM	Post seg	0	0	1			2090	14	1	1
9	M	65	Corneal opacity	Anterior	2023-12-22	UTM	Ant seg	1	0	0	0	0		13	0	1
10	F	55	Ant uveitis	Anterior	2025-01-02	UTM	Post seg	0	1	0				37	1	1
11	F	39	Ant uveitis	Anterior	2023-03-30	test tube	Post seg			0				42	1	1
12	F	39	Ant uveitis	Anterior	2023-12-29	UTM	Post seg	0	0	0				17	1	1
13	F	40	Ant uveitis	Anterior	2024-10-30	UTM	Post seg	0	0	0				15	0	1
14	F	36	Ant uveitis	Anterior	2023-12-29	UTM	Ant seg	0	0	0				11	0	1
15	F	55	R/O Herpes endotheliitis	Anterior	2023-10-06	UTM	Ant seg	0	0	0				14	1	1
16	M	61	Ant uveitis	Anterior	2023-08-14	test tube	Post seg			1			1890	16	1	1
17	M	62	CMV retinitis	Posterior	2021-11-04	test tube	Post seg			1			9140000	30	1	1
18	F	40	CMV retinitis	Posterior	2019-11-20	test tube	Post seg			1			340000	8	0	0
19	F	67	ARN	Posterior	2022-11-08	test tube	Post seg	0	1					12	1	1
20	M	24	Hypertensive ant uveitis	Anterior	2022-05-11	test tube	Ant seg			0				21	1	1
21	M	55	Hypertensive ant uveitis	Anterior	2021-06-23	test tube	Ant seg			0				26	0	1
22	M	50	CMV retinitis	Posterior	2021-06-12	test tube	Ant seg			0				32	1	1
23	M	50	CMV retinitis	Posterior	2018-01-09	test tube	Post seg			0				12	1	1
24	F	78	Viral endotheliitis	Anterior	2020-07-02	test tube	Ant seg	0	0	0				20	0	0
25	F	55	Ant uveitis	Anterior	2024-08-29	test tube	Ant seg	0	0	0	0	0		10	0	0
26	M	58	ARN	Posterior	2016-10-08	test tube	Post seg	0		0				20	1	1
27	F	50	ARN	Posterior	2018-02-09	test tube	Post seg	0	0					15	1	1
28	F	76	Retinal vasculitis	Posterior	2015-09-01	test tube	Post seg	0	0					11	0	1
29	M	60	Retinitis	Posterior	2016-10-18	test tube	Post seg	0						14	0	1
30	M	26	Retinal vasculitis	Posterior	2020-01-16	test tube	Post seg			0				13	1	1
31	M	13	Ant uveitis	Anterior	2020-10-22	test tube	Post seg			0	0			20	0	0
AC, anterior chamber; Ant, anterior; ARN, acute retinal necrosis; CMV, cytomegalovirus; EBV, Epstein-Barr virus; IOP, intraocular pressure; KP, keratic precipitate; Post, posterior; Seg, segment; UTM, universal transport mediumTM, VZV, varicella-zoster virus

## Sheet: Sheet2
		UTM	Test tube
	Any virus	0.642857	0.235294
	CMV	0.538462	0.230769
	HSV	0.0714286	0
	VZV	0.0714286	0.2
